# Supplementary material for: Signature of the Paleo-Course Changes in the São Francisco River as Source of Genetic Structure in Neotropical Pithecopus nordestinus (Phyllomedusinae, Anura) Treefrog
Source: Front Genet. 2019 Aug 14;10:728. doi: 10.3389/fgene.2019.00728 (PMC6702341; doi:10.3389/fgene.2019.00728)
Supplement: Supplementary file 9 [file Table_5.xlsx]

## Sheet: Plan1
Table 5. Pairwise φST values obtained for 16S dataset of the P. nordestinus populations. In bold, the statistical significant results.
	Ubajara/CE	Tibau do Sul/RN	São Paulo do Potegi/RN	Araruna/PB	Mamanguape/PB	João Pessoa/PB	Cabaceiras/PB	Campina Grande/PB	Limoeiro/PE	Recife/PE	Sanharó/PE	Poção/PE	Bom Conselho/PE	São Miguel dos Milagres/AL	Caruaru/PE	Passo de Camarajibe/AL	Pilar/AL	Satuba/AL	São Miguel dos Campos/AL	Laranjeiras/SE	Areia Branca/SE	Itabaiana/SE	Alagoinhas/BA	Mata de São João/BA	Maracás/BA	Gandú/BA	Jequié/BA	Aurelino Leal/BA	Bom Jesus da Lapa/BA
Tibau do Sul/RN	0.36842
São Paulo do Potegi/RN	0.32479	0.17572
Araruna/PB	0.31541	0.12129	0.05067
Mamanguape/PB	0.36832	-0.10164	0.13781	0.13722
João Pessoa/PB	0.70102	-0.31765	0.43749	0.35068	0.20423
Cabaceiras/PB	0.35461	0.20446	0.03501	-0.04239	0.14134	0.414
Campina Grande/PB	0.50245	-0.13756	0.18383	0.19367	0.05681	0.13191	0.17654
Limoeiro/PE	0.68579	0.84155	0.12319	0.14297	0.31528	0.81851	0.16807	0.37465
Recife/PE	0.57251	-0.29032	0.25968	0.208	0.03468	0.01975	0.26425	0.01313	0.70018
Sanharó/PE	0.25	0.66667	-0.13115	-0.08185	0.07326	0.77113	-0.03308	0.20176	0.38596	0.57655
Poção/PE	0.34375	0.35406	0.14064	0.1485	0.2277	0.56613	0.1552	0.31285	0.3437	0.40892	0.10349
Bom Conselho/PE	0.56376	0.70085	0.54276	0.46155	0.56315	0.7855	0.49	0.61075	0.74921	0.72477	0.625	0.28263
São Miguel dos Milagres/AL	0.736	1	0.16036	0.16154	0.36451	0.90705	0.19	0.41111	0.01	0.84507	0.71053	0.39515	0.78113
Caruaru/PE	0.6	1	0.04444	0.0774	0.24239	0.8721	0.1034	0.31646	-0.05882	0.77358	0.53846	0.27259	0.71963	0
Passo de Camarajibe/AL	0.375	0.67568	-0.06818	-0.0152	0.11943	0.75368	0.0177	0.22802	0.17254	0.55941	0.04545	0.14744	0.63023	0.44068	0.25
Pilar/AL	0.65517	1	0.69796	0.55379	0.71845	0.9691	0.6146	0.74466	0.96646	0.95833	0.95434	0.58279	0.43775	1	1	0.94801
Satuba/AL	0.71552	0.91221	0.71281	0.58278	0.72606	0.9231	0.62949	0.74382	0.91228	0.90106	0.87329	0.5496	0.29293	0.94009	0.92	0.87409	0.11392
São Miguel dos Campos/AL	0.05263	1	0.44516	0.30794	0.51515	0.95122	0.41091	0.62143	0.95122	0.91667	0.77778	0.26984	0.08497	1	1	0.84615	0	-0.55556
Laranjeiras/SE	0.94211	0.98627	0.96226	0.94616	0.9684	0.99238	0.9587	0.97182	0.99361	0.98896	0.98096	0.96895	0.97592	0.99649	0.994	0.98421	0.99301	0.99012	0.97906
Areia Branca/SE	0.9375	1	0.96319	0.94541	0.97002	0.99663	0.95904	0.97323	0.99719	0.99507	0.99225	0.97075	0.97795	1	1	0.99302	1	0.99342	1	-0.2
Itabaiana/SE	0.91638	0.96923	0.95251	0.93922	0.96091	0.98881	0.95294	0.9673	0.99085	0.9826	0.96124	0.96148	0.97132	0.99425	0.98949	0.972	0.98741	0.987	0.9375	-0.2	0
Alagoinhas/BA	0.92746	0.96625	0.95392	0.9416	0.96112	0.98562	0.95398	0.96698	0.98801	0.97887	0.96086	0.96153	0.97043	0.99132	0.98518	0.96891	0.98274	0.98452	0.94845	-0.23529	-0.2	-0.2
Mata de São João/BA	0.90863	1	0.95689	0.94108	0.96588	0.99626	0.95592	0.97127	0.99697	0.99401	0.98496	0.96674	0.97614	1	1	0.98985	1	0.9929	1	0.5	1	0	-0.42857
Maracás/BA	0.9375	1	0.96319	0.94541	0.97002	0.99663	0.95904	0.97323	0.99719	0.99507	0.99225	0.97075	0.97795	1	1	0.99302	1	0.99342	1	0.63077	1	0.33333	0.36842	1
Gandú/BA	0.90816	1	0.95689	0.94108	0.96588	0.99626	0.95592	0.9712	0.99697	0.99401	0.98496	0.96674	0.97614	1	1	0.98985	1	0.9929	1	0.69231	1	0.2	0.375	1	1
Jequié/BA	0.90698	0.95455	0.94792	0.93704	0.95696	0.98508	0.9506	0.96479	0.98782	0.97666	0.94656	0.95745	0.96845	0.99146	0.98442	0.96203	0.98133	0.98399	0.90769	0.29091	0.4	0	0.18571	0.14286	0.25	-1
Aurelino Leal/BA	0.93651	1	0.96261	0.94457	0.96955	0.99658	0.9584	0.97281	0.99715	0.99499	0.99213	0.97029	0.97759	1	1	0.99291	1	0.99331	1	0.36842	1	0	0.11765	1	1	1	0
Bom Jesus da Lapa/BA	0.61702	1	0.80674	0.74353	0.84158	0.98347	0.80244	0.87229	0.98582	0.97297	0.93103	0.85113	0.89766	1	1	0.95349	1	0.96889	1	0.97906	1	0.9375	0.94845	1	1	1	0.90909	1
Caetité/BA	0.2234	0.15604	0.45899	0.56442	0.50837	0.6051	0.58747	0.62416	0.6452	0.47075	0.13184	0.50722	0.60769	0.67251	0.51728	0.28832	0.47727	0.64369	-0.37634	0.5099	0.40373	0.37285	0.49879	0.09859	0.39953	0.0922	0.37915	0.38658	-0.91045
