# Supplementary material for: Signature of the Paleo-Course Changes in the São Francisco River as Source of Genetic Structure in Neotropical Pithecopus nordestinus (Phyllomedusinae, Anura) Treefrog
Source: Front Genet. 2019 Aug 14;10:728. doi: 10.3389/fgene.2019.00728 (PMC6702341; doi:10.3389/fgene.2019.00728)
Supplement: Supplementary file 11 [file Table_7.xlsx]

## Sheet: Figure 2(C)
Figure 3. Species tree obtained in *BEAST analysis.
Aqui estão duas possíveis representações gráficas da árvore. Podemos escolher ambas, apenas 1, ou deixar uma no material suplementar. A segunda mostra uma "nuvem" com todas as árvores estimadas no intervalo de 95%.

## Sheet: Figure 3
Figure 1. Median-joining haplotype networks obtained for 16S, ND2, SiaH and Rhodopsin sequences. The colors represent the genetic groups indicated by BAPS for the mitochondrial datasets. In detail, the geographical distribution of the BAPS groups and the location of São Francisco river, Atlantic forest and Caatinga.

## Sheet: Figure 6
Figure 8. Extended Bayesian Skyline Plots obtained for north and south groups. In gray, the 95% highest posterior density interval.

## Sheet: Figure S1
Figure 2. Bayesian Analyses of Population Structure results. The colors represent the subdivisions indicated, and the mitochondrial results are show also in Figure 1.

## Sheet: Figure S2 (A)
Figure 4. Mitochondrial 16S gene tree obtained in *BEAST analysis.

## Sheet: Figure S2 (B)
Figure 5. Mitochondrial ND2 gene tree obtained in *BEAST analysis.

## Sheet: Figure S2 (C)
Figure 6. Nuclear SiaH gene tree obtained in *BEAST analysis.

## Sheet: Figure S2 (D)
Figure 7. Nuclear Rhodopsin gene tree obtained in *BEAST analysis.

## Sheet: S6_Table 6
Table 7. Pairwise φST values obtained for SiaH dataset of the P. nordestinus populations. In bold, the statistical significant results.
	Ubajara/CE	Macaiba/RN	Tibau do Sul/RN	São Paulo do Potegi/RN	Araruna/PB	Mamanguape/PB	João Pessoa/PB	Cabaceiras/PB	Campina Grande/PB	Limoeiro/PE	Recife/PE	Sanharó/PE	Bonito/PE	Poção/PE	Bom Conselho/PE	São Miguel dos Milagres/AL	Caruaru/PE	Passo de Camarajibe/AL	Pilar/AL	Satuba/AL	Rio Largo/AL	São Miguel dos Campos/AL	Couripe/AL	Laranjeiras/SE	Areia Branca/SE	Alagoinhas/BA	Mata de São João/BA	Gandú/BA	Jequié/BA	Aurelino Leal/BA
Macaiba/RN	0.10795
Tibau do Sul/RN	-0.08108	0.48339
São Paulo do Potegi/RN	0.09792	0.01426	0.34247
Araruna/PB	-0.04151	0.04713	0.13846	0.03197
Mamanguape/PB	0.0678	0.04527	0.39992	0.00384	0.02095
João Pessoa/PB	0.07104	-0.01386	0.45205	0.01319	0.00474	0.03947
Cabaceiras/PB	0.05133	-0.0272	0.38674	-0.00878	0.02577	0.03173	-0.02391
Campina Grande/PB	-0.04149	0.06524	0.15495	0.08421	-0.03141	0.09846	0.02655	0.04721
Limoeiro/PE	-0.03226	0.0953	0.12857	0.14238	0.0393	0.17087	0.08211	0.08213	-0.01084
Recife/PE	-0.33333	0.23323	-0.5	0.31518	-0.12039	0.20924	0.18367	0.1237	-0.21304	-0.2763
Sanharó/PE	0	0.0826	0.21127	0.05023	0.00826	-0.08384	0.07895	0.03098	0.07885	0.13093	0.11111
Bonito/PE	-0.08108	0.41947	-0.33333	0.44056	0.13846	0.39992	0.45205	0.35193	0.15495	0.02447	-0.5	0.21127
Poção/PE	-0.2	-0.03218	-0.01818	0.05023	-0.1215	0.02574	-0.07692	-0.07212	-0.15167	-0.14029	-0.37931	0	-0.01818
Bom Conselho/PE	0.11111	-0.05763	0.53846	-0.04025	-0.00741	-0.05152	-0.05685	-0.073	0.04641	0.11226	0.53846	0.11111	0.53846	0.11111
São Miguel dos Milagres/AL	0.16749	0.05514	0.51371	0.03934	0.08209	0.0466	0.05413	0.03354	0.12494	0.18307	0.3627	0.09783	0.51371	0.09783	-0.01205
Caruaru/PE	0.11111	-0.05763	0.53846	-0.04025	-0.00741	-0.05152	-0.05685	-0.073	0.04641	0.11226	0.53846	0.11111	0.53846	0.11111	0	-0.01205
Passo de Camarajibe/AL	-0.2	-0.03218	-0.01818	0.05023	-0.1215	0.02574	-0.07692	-0.07212	-0.15167	-0.14029	-0.37931	0	-0.01818	-0.33333	0.11111	0.09783	0.11111
Pilar/AL	0.16522	0.0197	0.53091	0	0.07091	-0.0092	0.01808	0.00551	0.11389	0.1752	0.36995	-0.02283	0.53091	0.07819	-0.07865	0.04133	-0.07865	0.07819
Satuba/AL	0.07095	-0.01741	0.44112	-0.00369	0.01835	0.02052	-0.0325	-0.02869	0.04338	0.09446	0.21562	0.05872	0.44112	-0.04955	-0.0748	0.03846	-0.0748	-0.04955	-0.03399
Rio Largo/AL	0.13978	-0.04751	0.51031	0.00298	0.04681	0.00841	0.01118	-0.03243	0.09416	0.13051	0.38596	0.08142	0.43787	0.08142	-0.05882	0.04052	-0.05882	0.08142	-0.00424	-0.00513
São Miguel dos Campos/AL	0.12615	0.08865	0.42478	0.06305	0.07711	0.06304	0.08589	0.05789	0.12647	0.17873	0.28082	0.07978	0.42478	0.07978	0.04	0.10296	0.04	0.07978	-0.00248	-0.01717	0.07407
Couripe/AL	-0.26316	-0.29461	0	-0.31765	-0.25538	-0.29124	-0.29794	-0.31555	-0.16031	-0.07893	0	-0.26316	0	-0.26316	0	-0.25373	0	-0.26316	-0.32964	-0.32847	-0.32353	-0.21212
Laranjeiras/SE	0.53348	0.81021	0.49754	0.68689	0.68054	0.75515	0.78774	0.78433	0.75822	0.75674	0.49474	0.58294	0.49754	0.58294	0.66667	0.75462	0.66667	0.58294	0.77066	0.75104	0.72093	0.70566	0.49153
Areia Branca/SE	0.43176	0.64329	0.44016	0.53349	0.54709	0.60002	0.61457	0.62592	0.6173	0.61197	0.41879	0.48076	0.44016	0.47198	0.51429	0.58337	0.51429	0.47198	0.59629	0.57927	0.55365	0.55096	0.41621	-0.04242
Alagoinhas/BA	0.81299	0.92454	0.80645	0.89355	0.85741	0.89485	0.91933	0.90832	0.88318	0.88415	0.82128	0.8513	0.80645	0.8513	0.9	0.91243	0.9	0.8513	0.91792	0.90984	0.90703	0.89244	0.83784	0.03077	0.06344
Mata de São João/BA	0.81818	0.94134	0.76923	0.93752	0.86521	0.90882	0.94089	0.9222	0.88835	0.89049	0.83333	0.89041	0.76923	0.89041	0.96891	0.94245	0.96891	0.89041	0.94574	0.93878	0.94868	0.92479	0.90909	-0.09091	-0.1392	-0.13514
Gandú/BA	0.87692	0.95433	0.85714	0.96452	0.89209	0.92723	0.95573	0.9377	0.9066	0.90887	0.92308	0.94045	0.85714	0.94045	1	0.96047	1	0.94045	0.96205	0.95721	0.97066	0.94891	1	-0.11111	0.07635	0.14286	0.66667
Jequié/BA	0.81818	0.932	0.80488	0.91405	0.86011	0.90027	0.92931	0.91388	0.88357	0.8853	0.83333	0.86957	0.80488	0.86957	0.93084	0.92672	0.93084	0.86957	0.93118	0.92353	0.92681	0.90759	0.86592	-0.04348	0.06588	0.11111	0.33333	-0.26316
Aurelino Leal/BA	0.5914	0.85302	0.5541	0.77232	0.72477	0.79669	0.84021	0.82371	0.78432	0.78575	0.56989	0.66667	0.5541	0.66667	0.77309	0.82162	0.77309	0.66667	0.83378	0.81674	0.8034	0.7782	0.58893	0.2092	0.1287	0.50779	0.34426	0.52941	0.42424
Caetité/BA	0.82353	0.92699	0.82875	0.92515	0.84868	0.89036	0.92678	0.90529	0.86742	0.87045	0.86711	0.88889	0.82875	0.88889	0.95547	0.92905	0.95547	0.88889	0.93243	0.92502	0.93604	0.9115	0.91273	0.29973	0.13598	0.59322	0.63303	0.83673	0.57143	0.11111
