# Supplementary material for: Signature of the Paleo-Course Changes in the São Francisco River as Source of Genetic Structure in Neotropical Pithecopus nordestinus (Phyllomedusinae, Anura) Treefrog
Source: Front Genet. 2019 Aug 14;10:728. doi: 10.3389/fgene.2019.00728 (PMC6702341; doi:10.3389/fgene.2019.00728)
Supplement: Supplementary file 13 [file Table_9.xlsx]

## Sheet: Plan1
Table 9: Genetic distances between collection locations obtained for 16S sequences of the P. nordestinus populations. Above the diagonal, the average number of sequences’ pairwise differences between locations (D); below the diagonal, the corrected average number of pairwise differences (DA). In grey, the average number of differences within each location
	Ubajara/CE	Tibau do Sul/RN	São Paulo do Potegi/RN	Araruna/PB	Mamanguape/PB	João Pessoa/PB	Cabaceiras/PB	Campina Grande/PB	Limoeiro/PE	Recife/PE	Sanharó/PE	Poção/PE	Bom Conselho/PE	São Miguel dos Milagres/AL	Caruaru/PE	Passo de Camarajibe/AL	Pilar/AL	Satuba/AL	São Miguel dos Campos/AL	Laranjeiras/SE	Areia Branca/SE	Itabaiana/SE	Alagoinhas/BA	Mata de São João/BA	Maracás/BA	Gandú/BA	Jequié/BA	Aurelino Leal/BA	Bom Jesus da Lapa/BA	Caetité/BA
Ubajara/CE	6	6	5.94444	6.69697	5.61905	6.04167	5.9697	6.06061	5.1	5.8	5.5	5.33333	6.26667	5	5	5.33333	6.33333	6.23333	6.33333	63.3333	63.6667	63.6667	64.3333	65.6667	63.6667	65.3333	64.5	62.6667	15.6667	31.3333
Tibau do Sul/RN	3	0	2.5	3.36364	1.42857	0.125	2.81818	1.18182	1.1	0.2	1.5	2.57143	4.4	1	1	1.33333	5	4.7	5	64.6667	65	65	65.6667	67	65	67	66	64	15	31.3333
São Paulo do Potegi/RN	1.51111	1.06667	2.86667	3.65152	2.97619	2.54167	3.01515	2.86364	1.6	2.3	2	2.92857	4.56667	1.5	1.5	1.83333	5.16667	4.86667	5.16667	64.1667	64.5	64.5	65.1667	66.5	64.5	66.5	65.5	63.5	14.8333	31.0556
Araruna/PB	1.71515	1.38182	0.23636	3.96364	3.7013	3.48864	3.31405	3.65289	2.46364	3.16364	2.86364	3.7013	5.19091	2.36364	2.36364	2.69697	5.72727	5.45455	5.72727	64.9394	65.2727	65.2727	65.9394	67.2727	65.2727	67.2727	66.2727	64.2727	15.4545	31.7273
Mamanguape/PB	1.47619	0.28571	0.4	0.57662	2.28571	1.55357	3.07792	2.22078	1.67143	1.45714	2.07143	2.89796	4.28571	1.57143	1.57143	1.90476	4.71429	4.5	4.71429	64.6667	65	65	65.6667	67	65	67	66	64	14.4286	30.9524
João Pessoa/PB	2.91667	0	0.98333	1.38182	0.28571	0.25	2.94318	1.30682	1.225	0.325	1.625	2.69643	4.525	1.125	1.125	1.45833	5.125	4.825	5.125	64.5417	64.875	64.875	65.5417	66.875	64.875	66.875	65.875	63.875	15.125	31.375
Cabaceiras/PB	1.49697	1.34545	0.10909	-0.1405	0.46234	1.34545	2.94545	2.95868	1.91818	2.61818	2.31818	3.07792	4.45455	1.81818	1.81818	2.15152	5	4.72727	5	64.4848	64.8182	64.8182	65.4848	66.8182	64.8182	66.8182	65.8182	63.8182	14.9091	31.2121
Campina Grande/PB	2.09697	0.21818	0.46667	0.70744	0.11429	0.21818	0.52231	1.92727	1.73636	1.27273	2.13636	2.97403	4.49091	1.63636	1.63636	1.9697	5.09091	4.79091	5.09091	64.7576	65.0909	65.0909	65.7576	67.0909	65.0909	66.9091	66	64.0909	15.0909	31.4242
Limoeiro/PE	2	1	0.06667	0.38182	0.42857	1	0.34545	0.67273	0.2	0.9	0.6	1.67143	3.5	0.1	0.1	0.43333	4.1	3.8	4.1	63.7667	64.1	64.1	64.7667	66.1	64.1	66.1	65.1	63.1	14.1	30.4333
Recife/PE	2.6	0	0.66667	0.98182	0.11429	0	0.94545	0.10909	0.6	0.4	1.3	2.37143	4.2	0.8	0.8	1.13333	4.8	4.5	4.8	64.4667	64.8	64.8	65.4667	66.8	64.8	66.8	65.8	63.8	14.8	31.1333
Sanharó/PE	2	1	0.06667	0.38182	0.42857	1	0.34545	0.67273	0	0.6	1	2.07143	3.9	0.5	0.5	0.83333	4.5	4.2	4.5	64.1667	64.5	64.5	65.1667	66.5	64.5	66.5	65.5	63.5	14.5	30.8333
Poção/PE	1.2381	1.47619	0.4	0.62424	0.65986	1.47619	0.50996	0.91515	0.47619	1.07619	0.47619	2.19048	2.57143	1.57143	1.57143	1.90476	3	2.7	3	63.5238	63.8571	63.8571	64.5238	65.8571	63.8571	65.8571	64.8571	62.8571	14.7143	30.7619
Bom Conselho/PE	2.48889	3.62222	2.35556	2.43131	2.36508	3.62222	2.20404	2.74949	2.62222	3.22222	2.62222	0.69841	1.55556	3.4	3.4	3.6	1.7	1.43	1.7	62.8667	63.2	63.2	63.8667	65.2	63.2	65.2	64.2	62.2	15.2	30.8667
São Miguel dos Milagres/AL	2	1	0.06667	0.38182	0.42857	1	0.34545	0.67273	0	0.6	0	0.47619	2.62222	0	0	0.33333	4	3.7	4	63.6667	64	64	64.6667	66	64	66	65	63	14	30.3333
Caruaru/PE	2	1	0.06667	0.38182	0.42857	1	0.34545	0.67273	0	0.6	0	0.47619	2.62222	0	0	0.33333	4	3.7	4	63.6667	64	64	64.6667	66	64	66	65	63	14	30.3333
Passo de Camarajibe/AL	2	1	0.06667	0.38182	0.42857	1	0.34545	0.67273	0	0.6	0	0.47619	2.48889	0	0	0.66667	4.33333	4.03333	4.33333	63.3333	63.6667	63.6667	64.3333	65.6667	63.6667	65.6667	64.6667	62.6667	14.3333	30.4444
Pilar/AL	3.33333	5	3.73333	3.74545	3.57143	5	3.52727	4.12727	4	4.6	4	1.90476	0.92222	4	4	4	0	0.3	0	63.6667	64	64	64.6667	66	64	66	65	63	15	31
Satuba/AL	3	4.46667	3.2	3.23939	3.12381	4.46667	3.02121	3.59394	3.46667	4.06667	3.46667	1.37143	0.41889	3.46667	3.46667	3.46667	0.06667	0.46667	0.3	63.3667	63.7	63.7	64.3667	65.7	63.7	65.7	64.7	62.7	15	30.9
São Miguel dos Campos/AL	3.33333	5	3.73333	3.74545	3.57143	5	3.52727	4.12727	4	4.6	4	1.90476	0.92222	4	4	4	0	0.06667	0	63.6667	64	64	64.6667	66	64	66	65	63	15	31
Laranjeiras/SE	59.6667	64	62.0667	62.2909	62.8571	63.75	62.3454	63.1273	63	63.6	63	61.7619	61.4222	63	63	62.3333	63	62.4667	63	1.33333	0.66667	2	1.88889	2.66667	2.33333	4.33333	4.33333	1.33333	63.6667	44.8889
Areia Branca/SE	60.6667	65	63.0667	63.2909	63.8571	64.75	63.3454	64.1273	64	64.6	64	62.7619	62.4222	64	64	63.3333	64	63.4667	64	0	0	2	1.66667	2	3	5	5	2	64	45.3333
Itabaiana/SE	58.6667	63	61.0667	61.2909	61.8571	62.75	61.3454	62.1273	62	62.6	62	60.7619	60.4222	62	62	61.3333	62	61.4667	62	-0.66667	0	4	3	4	3	5	5	2	64	45.3333
Alagoinhas/BA	59.6667	64	62.0667	62.2909	62.8571	63.75	62.3454	63.1273	63	63.6	63	61.7619	61.4222	63	63	62.3333	63	62.4667	63	-0.44444	0	-0.66667	3.33333	2.33333	3.33333	5.33333	5.33333	2.33333	64.6667	45.8889
Mata de São João/BA	62.6667	67	65.0667	65.2909	65.8571	66.75	65.3454	66.1273	66	66.6	66	64.7619	64.4222	66	66	65.3333	66	65.4667	66	2	2	2	0.66667	0	5	7	7	4	66	47.3333
Maracás/BA	60.6667	65	63.0667	63.2909	63.8571	64.75	63.3454	64.1273	64	64.6	64	62.7619	62.4222	64	64	63.3333	64	63.4667	64	1.66667	3	1	1.66667	5	0	4	4	1	64	45
Gandú/BA	62.3333	67	65.0667	65.2909	65.8571	66.75	65.3454	65.9454	66	66.6	66	64.7619	64.4222	66	66	65.3333	66	65.4667	66	3.66667	5	3	3.66667	7	4	0	3	3	66	47
Jequié/BA	58.5	63	61.0667	61.2909	61.8571	62.75	61.3454	62.0364	62	62.6	62	60.7619	60.4222	62	62	61.3333	62	61.4667	62	0.66667	2	0	0.66667	4	1	0	6	3	66	47
Aurelino Leal/BA	59.6667	64	62.0667	62.2909	62.8571	63.75	62.3454	63.1273	63	63.6	63	61.7619	61.4222	63	63	62.3333	63	62.4667	63	0.66667	2	0	0.66667	4	1	3	0	0	63	44
Bom Jesus da Lapa/BA	12.6667	15	13.4	13.4727	13.2857	15	13.4364	14.1273	14	14.6	14	13.619	14.4222	14	14	14	15	14.7667	15	63	64	62	63	66	64	66	63	63	0	22.3333
Caetité/BA	7	10	8.28889	8.41212	8.47619	9.91667	8.40606	9.12727	9	9.6	9	8.33333	8.75556	9	9	8.77778	9.66667	9.33333	9.66667	22.8889	24	22	22.8889	26	23.6667	25.6667	22.6667	22.6667	1	42.6667
