# Supplementary material for: Signature of the Paleo-Course Changes in the São Francisco River as Source of Genetic Structure in Neotropical Pithecopus nordestinus (Phyllomedusinae, Anura) Treefrog
Source: Front Genet. 2019 Aug 14;10:728. doi: 10.3389/fgene.2019.00728 (PMC6702341; doi:10.3389/fgene.2019.00728)
Supplement: Supplementary file 14 [file Table_10.xlsx]

## Sheet: Plan1
Table 10: Genetic distances between collection locations obtained for NAD2 sequences of the P. nordestinus populations. Above the diagonal, the average number of sequences’ pairwise differences between locations (D); below the diagonal, the corrected average number of pairwise differences (DA). In grey, the average number of differences within each location.
	Ubajara/CE	Macaiba/RN	Tibau do Sul/RN	São Paulo do Potegi/RN	Araruna/PB	Mamanguape/PB	João Pessoa/PB	Cabaceiras/PB	Campina Grande/PB	Limoeiro/PE	Recife/PE	Bonito/PE	Poção/PE	Bom Conselho/PE	São Miguel dos Milagres/AL	Caruaru/PE	Passo de Camarajibe/AL	Pilar/AL	Satuba/AL	Rio Largo/AL	São Miguel dos Campos/AL	Laranjeiras/SE	Areia Branca/SE	Itabaiana/SE	Alagoinhas/BA	Mata de São João/BA	Maracás/BA	Gandú/BA	Jequié/BA	Aurelino Leal/BA	Caetité/BA
Ubajara/CE	1.85714	7.14286	5.75	6.04167	4.19444	5.63889	6.75	4.6875	5.475	5.81667	5.75	5.75	4.89286	4.5	5.75	5.35	6.25	5	5.5	5.75	6.2	88.5357	89.2222	90	89.5	89.5	91.7	94.5	95	91.1667	46.1667
Macaiba/RN	2.92857	6.57143	6.14286	6.04762	5.71429	6.03175	7.11905	6.76786	6.61429	6.20952	6.14286	6.14286	7.2449	8.78571	6.14286	5.74286	6.64286	9.28571	9.78571	6.14286	10.4857	92.6531	93.3175	93.8571	93.2857	93.2857	95.4857	98.2857	98.7857	94.9524	50.4286
Tibau do Sul/RN	4.82143	2.85714	0	5.33333	3.88889	0.33333	1	5.125	1.9	4.06667	0	4	4.85714	7.5	4	3.6	4.5	8	8.5	4	9.2	90.5714	91.2222	92	91	91	93.2	96	96.5	92.6667	49
São Paulo do Potegi/RN	2.1131	-0.2381	2.33333	6	4.62963	5.14815	6.33333	5.66667	5.6	5.06667	5.33333	5	6.04762	7.45833	5	4.6	5.5	8	8.5	5	9.2	91.1667	91.8333	92.5	91.8333	91.8333	94.3	96.8333	97.3333	93.6111	49.5
Araruna/PB	1.96032	1.12302	2.58333	0.32407	2.61111	3.77778	4.88889	3.81944	4.16667	3.73333	3.88889	3.66667	4.52381	6.69444	3.66667	3.26667	4.16667	7.22222	7.68519	3.66667	8.42222	89.6825	90.3333	91	90.1111	90.1111	92.4889	95.1111	95.6111	91.8518	47.2963
Mamanguape/PB	4.37698	2.4127	0	1.81481	2.13889	0.66667	1.33333	5.01389	2.1	3.95556	0.33333	3.88889	4.80952	7.38889	3.88889	3.48889	4.38889	7.88889	8.38889	3.88889	9.08889	90.6825	91.3333	92.1111	91.1111	91.1111	93.3111	96.1111	96.6111	92.7778	48.963
João Pessoa/PB	4.82143	2.83333	0	2.33333	2.58333	0	2	6.10417	2.9	5.06667	1	5	5.85714	8.5	5	4.6	5.5	9	9.5	5	10.2	91.4048	92.0556	92.8333	91.8333	91.8333	94.0333	96.8333	97.3333	93.5	49.9444
Cabaceiras/PB	1.27679	1	2.64286	0.18452	0.03175	2.19841	2.62202	4.96429	4.975	4.44167	5.125	4.375	5.16071	6.53125	4.375	3.975	4.875	7.125	7.625	4.375	8.325	89.0714	89.7222	90.25	89.5	89.5	92.1	94.5	95	91.3333	47.5833
Campina Grande/PB	2.9131	1.69524	0.26667	0.96667	1.22778	0.13333	0.26667	0.85952	3.26667	4.36667	1.9	4.3	5.04286	6.95	4.3	3.9	4.8	7.5	8	4.3	8.7	89.8714	90.5222	91.1	90.3	90.3	92.82	95.3	95.8	92.1	48.5667
Limoeiro/PE	4.82143	2.85714	4	2	2.36111	3.55556	4	1.89286	2.66667	0.13333	4.06667	2.06667	4.6381	7.31667	2.06667	1.66667	1.56667	8.06667	8.56667	2.06667	9.26667	90.6381	91.2889	92.0667	91.0667	91.0667	93.2667	96.0667	96.5667	92.7333	49.0667
Recife/PE	4.82143	2.85714	0	2.33333	2.58333	0	0	2.64286	0.26667	4	0	4	4.85714	7.5	4	3.6	4.5	8	8.5	4	9.2	90.5714	91.2222	92	91	91	93.2	96	96.5	92.6667	49
Bonito/PE	4.82143	2.85714	4	2	2.36111	3.55556	4	1.89286	2.66667	2	4	0	4.57143	7.25	0	0.8	1.5	8	8.5	2	9.2	88.5714	89.2222	90	89	89	91.2	94	94.5	90.6667	48.3333
Poção/PE	1.44048	1.43537	2.33333	0.52381	0.69444	1.95238	2.33333	0.15476	0.88571	2.04762	2.33333	2.04762	5.04762	5.39286	4.57143	4.17143	5.07143	6	6.5	4.57143	7.2	88.449	89.127	90	89.2857	89.2857	91.9429	94.2857	94.7857	91.1429	47.8571
Bom Conselho/PE	3.10714	5.03571	7.03571	3.99405	4.9246	6.59127	7.03571	3.58482	4.85238	6.78571	7.03571	6.78571	2.40476	0.92857	7.25	6.85	7.75	1.5	1.91667	7.25	2.65	88.3929	89.1389	90.25	90.25	90.25	94.05	95.25	95.75	92.5833	48.4167
São Miguel dos Milagres/AL	4.82143	2.85714	4	2	2.36111	3.55556	4	1.89286	2.66667	2	4	0	2.04762	6.78571	0	0.8	1.5	8	8.5	2	9.2	88.5714	89.2222	90	89	89	91.2	94	94.5	90.6667	48.3333
Caruaru/PE	3.92143	1.95714	3.1	1.1	1.46111	2.65556	3.1	0.99286	1.76667	1.1	3.1	0.3	1.14762	5.88571	0.3	1	1.7	7.6	8.1	1.6	8.8	89.3714	90.0222	90.8	89.8	89.8	92	94.8	95.3	91.4667	48.3333
Passo de Camarajibe/AL	3.82143	1.85714	3	1	1.36111	2.55556	3	0.89286	1.66667	0	3	0	1.04762	5.78571	0	-0.3	3	8.5	9	2.5	9.7	90.0714	90.7222	91.5	90.5	90.5	92.7	95.5	96	92.1667	49.1667
Pilar/AL	4.07143	6	8	5	5.91667	7.55556	8	4.64286	5.86667	8	8	8	3.47619	1.03571	8	7.1	7	0	1.16667	8	2.4	89.1429	89.8889	91	91	91	94.8	96	96.5	93.3333	49
Satuba/AL	3.60476	5.53333	7.53333	4.53333	5.41296	7.08889	7.53333	4.17619	5.4	7.53333	7.53333	7.53333	3.00952	0.48571	7.53333	6.63333	6.53333	0.2	1.93333	8.5	3.03333	89.3095	90.0185	91.1667	91.1667	91.1667	94.9667	96.1667	96.6667	93.5	49.3889
Rio Largo/AL	4.82143	2.85714	4	2	2.36111	3.55556	4	1.89286	2.66667	2	4	2	2.04762	6.78571	2	1.1	1	8	7.53333	0	9.2	90.5714	91.2222	92	91	91	93.2	96	96.5	92.6667	49
São Miguel dos Campos/AL	3.37143	5.3	7.3	4.3	5.21667	6.85556	7.3	3.94286	5.16667	7.3	7.3	7.3	2.77619	0.28571	7.3	6.4	6.3	0.5	0.16667	7.3	3.8	89.7429	90.4889	91.6	91.6	91.6	95.4	96.6	97.1	93.9333	49.7333
Laranjeiras/SE	84.2738	86.034	87.2381	84.8333	85.0436	87.0159	87.0714	83.2559	84.9048	87.2381	87.2381	85.2381	82.5918	84.5952	85.2381	85.5381	85.2381	85.8095	85.0095	87.2381	84.5095	6.66667	6.5873	7.42857	7.42857	7.28571	13.2571	12.8571	13.6429	13.1905	64.0476
Areia Branca/SE	84.627	86.3651	87.5556	85.1667	85.3611	87.3333	87.3889	83.5734	85.2222	87.5556	87.5556	85.5556	82.9365	85.0079	85.5556	85.8556	85.5556	86.2222	85.3852	87.5556	84.9222	-0.4127	7.33333	7.22222	7.27778	7.55556	11.5778	11.8889	12.7222	11.3333	64.1482
Itabaiana/SE	83.0714	84.5714	86	83.5	83.6944	85.7778	85.8333	81.7679	83.4667	86	86	84	81.4762	83.7857	84	84.3	84	85	84.2	86	83.7	-1.90476	-2.44444	12	7.25	8	10.4	10	11	10.3333	64.3333
Alagoinhas/BA	86.0714	87.5	88.5	86.3333	86.3056	88.2778	88.3333	84.5179	86.1667	88.5	88.5	86.5	84.2619	87.2857	86.5	86.8	86.5	88.5	87.7	88.5	87.2	1.59524	1.11111	-1.25	5	3.5	10.5	10.5	11.25	10.3333	64
Mata de São João/BA	88.5714	90	91	88.8333	88.8056	90.7778	90.8333	87.0179	88.6667	91	91	89	86.7619	89.7857	89	89.3	89	91	90.2	91	89.7	3.95238	3.88889	2	1	0	13.4	11	12	13.3333	65.3333
Maracás/BA	88.7714	90.2	91.2	89.3	89.1833	90.9778	91.0333	87.6179	89.1867	91.2	91.2	89.2	87.419	91.5857	89.2	89.5	89.2	92.8	92	91.2	91.5	7.92381	5.91111	2.4	6	11.4	4	7.2	9.3	4.6	62.6
Gandú/BA	93.5714	95	96	93.8333	93.8056	95.7778	95.8333	92.0179	93.6667	96	96	94	91.7619	94.7857	94	94.3	94	96	95.2	96	94.7	9.52381	8.22222	4	8	11	5.2	0	5	8.33333	64.3333
Jequié/BA	89.0714	90.5	91.5	89.3333	89.3056	91.2778	91.3333	87.5179	89.1667	91.5	91.5	89.5	87.2619	90.2857	89.5	89.8	89.5	91.5	90.7	91.5	90.2	5.30952	4.05556	0	3.75	7	2.3	0	10	9.83333	65.8333
Aurelino Leal/BA	87.9048	89.3333	90.3333	88.2778	88.213	90.1111	90.1667	86.5179	88.1333	90.3333	90.3333	88.3333	86.2857	89.7857	88.3333	88.6333	88.3333	91	90.2	90.3333	89.7	7.52381	5.33333	2	5.5	11	0.26667	6	2.5	4.66667	62.6667
Caetité/BA	14.5714	16.4762	18.3333	15.8333	15.3241	17.963	18.2778	14.4345	16.2667	18.3333	18.3333	17.6667	14.6667	17.2857	17.6667	17.1667	17	18.3333	17.7556	18.3333	17.1667	30.0476	29.8148	27.6667	30.8333	34.6667	29.9333	33.6667	30.1667	29.6667	61.3333
