# Supplementary material for: Signature of the Paleo-Course Changes in the São Francisco River as Source of Genetic Structure in Neotropical Pithecopus nordestinus (Phyllomedusinae, Anura) Treefrog
Source: Front Genet. 2019 Aug 14;10:728. doi: 10.3389/fgene.2019.00728 (PMC6702341; doi:10.3389/fgene.2019.00728)
Supplement: Supplementary file 16 [file Table_12.xlsx]

## Sheet: Plan1
Table 12: Genetic distances between collection locations obtained for Rhod sequences of the P. nordestinus populations. Above the diagonal, the average number of sequences’ pairwise differences between locations (D); below the diagonal, the corrected average number of pairwise differences (DA). In grey, the average number of differences within each location.
	Ubajara/CE	Macaiba/RN	Tibau do Sul/RN	São Paulo do Potegi/RN	Araruna/PB	Mamanguape/PB	João Pessoa/PB	Cabaceiras/PB	Campina Grande/PB	Limoeiro/PE	Recife/PE	Sanharó/PE	Poção/PE	Bom Conselho/PE	São Miguel dos Milagres/AL	Caruaru/PE	Passo de Camarajibe/AL	Pilar/AL	Satuba/AL	Rio Largo/AL	São Miguel dos Campos/AL	Couripe/AL	Laranjeiras/SE	Areia Branca/SE	Alagoinhas/BA	Maracás/BA	Jequié/BA	Aurelino Leal/BA	Bom Jesus da Lapa/BA	Caetité/BA
Ubajara/CE	0.93333	0.80303	0.91667	0.76667	0.66667	0.66667	0.7381	0.88889	0.76667	0.77778	0.66667	0.66667	0.79167	0.71667	0.86667	0.80952	0.66667	1.01667	0.71667	0.66667	0.91667	0.66667	1.07576	1.05556	1.16667	1.16667	1.16667	1.16667	1.16667	1.16667
Macaiba/RN	0.08961	0.49351	0.45455	0.56364	0.5	0.53247	0.48052	0.78788	0.67955	0.54545	0.54545	0.45455	0.78977	0.49091	0.41818	0.72727	0.27273	0.6	0.38182	0.33333	0.51515	0.63636	0.68182	0.66162	0.77273	0.77273	0.77273	0.77273	0.77273	0.77273
Tibau do Sul/RN	0.2	-0.04221	0.5	0.6	0.5625	0.60714	0.5	0.86111	0.7625	0.58333	0.625	0.5	0.90625	0.525	0.35	0.82143	0.25	0.525	0.375	0.33333	0.45833	0.75	0.65909	0.63889	0.75	0.75	0.75	0.75	0.75	0.75
São Paulo do Potegi/RN	-0.03333	-0.01645	0.01667	0.66667	0.525	0.54286	0.54286	0.77778	0.665	0.6	0.55	0.5	0.7375	0.54	0.56	0.71429	0.4	0.72	0.48	0.43333	0.63333	0.6	0.80909	0.78889	0.9	0.9	0.9	0.9	0.9	0.9
Araruna/PB	-0.02917	0.02408	0.08333	-0.0375	0.45833	0.44643	0.46429	0.70139	0.58125	0.50694	0.45312	0.40625	0.64844	0.45625	0.5125	0.61607	0.3125	0.7	0.4	0.34375	0.59375	0.5	0.72159	0.70139	0.8125	0.8125	0.8125	0.8125	0.8125	0.8125
Mamanguape/PB	-0.04725	0.03846	0.10989	-0.03773	-0.02999	0.49451	0.4898	0.70635	0.58571	0.53175	0.46429	0.42857	0.64286	0.47857	0.55714	0.62245	0.35714	0.73571	0.43571	0.38095	0.63095	0.5	0.76623	0.74603	0.85714	0.85714	0.85714	0.85714	0.85714	0.85714
João Pessoa/PB	0.01868	-0.01898	-0.00275	-0.04322	-0.01763	-0.0102	0.50549	0.74603	0.63214	0.52381	0.5	0.42857	0.72321	0.47143	0.45714	0.67347	0.28571	0.64286	0.38571	0.33333	0.54762	0.57143	0.69481	0.6746	0.78571	0.78571	0.78571	0.78571	0.78571	0.78571
Cabaceiras/PB	-0.04837	0.07054	0.14052	-0.02614	0.00163	-0.01149	0.0227	0.94118	0.8	0.80247	0.70833	0.69444	0.84028	0.73333	0.82222	0.85714	0.66667	0.95	0.71667	0.67593	0.87037	0.72222	1.07576	1.05556	1.16667	1.16667	1.16667	1.16667	1.16667	1.16667
Campina Grande/PB	-0.05789	0.0749	0.15461	-0.02623	-0.00581	-0.01943	0.0215	-0.02848	0.71579	0.68333	0.5875	0.575	0.72188	0.6175	0.72	0.73571	0.55	0.8575	0.6025	0.55833	0.77083	0.6	0.95909	0.93889	1.05	1.05	1.05	1.05	1.05	1.05
Limoeiro/PE	0.02353	0.01112	0.04575	-0.02092	-0.0098	-0.00309	-0.01652	0.0443	0.03786	0.57516	0.54167	0.47222	0.77083	0.52222	0.53333	0.71429	0.33333	0.73889	0.43889	0.37963	0.62963	0.61111	0.74242	0.72222	0.83333	0.83333	0.83333	0.83333	0.83333	0.83333
Recife/PE	-0.06786	0.03084	0.10714	-0.05119	-0.0439	-0.05082	-0.0206	-0.03011	-0.03825	-0.01377	0.53571	0.4375	0.64062	0.4875	0.575	0.625	0.375	0.75	0.45	0.39583	0.64583	0.5	0.78409	0.76389	0.875	0.875	0.875	0.875	0.875	0.875
Sanharó/PE	-0.05	-0.04221	0	-0.08333	-0.07292	-0.06868	-0.07418	-0.02614	-0.03289	-0.06536	-0.08036	0.5	0.65625	0.425	0.45	0.60714	0.25	0.65	0.35	0.29167	0.54167	0.5	0.65909	0.63889	0.75	0.75	0.75	0.75	0.75	0.75
Poção/PE	-0.0625	0.15552	0.26875	0.01667	0.03177	0.0081	0.08297	-0.01781	-0.02352	0.09575	-0.01473	0.01875	0.775	0.7	0.8625	0.77679	0.6875	0.98125	0.71875	0.67708	0.89583	0.625	1.07955	1.03819	1.1625	1.15625	1.1875	1.1875	1.1875	1.1875
Bom Conselho/PE	0.00263	-0.00321	0.02763	-0.0407	-0.02029	-0.01605	-0.02869	0.01538	0.01224	-0.01273	-0.02773	-0.07237	0.06513	0.49474	0.48	0.65714	0.3	0.665	0.395	0.34167	0.56667	0.55	0.70909	0.68889	0.8	0.8	0.8	0.8	0.8	0.8
São Miguel dos Milagres/AL	0.23158	0.00301	-0.06842	0.05825	0.11491	0.14147	0.03597	0.18321	0.19368	0.07733	0.13872	0.03158	0.30658	0.06421	0.33684	0.77143	0.2	0.51	0.33	0.28333	0.43333	0.7	0.60909	0.58889	0.7	0.7	0.7	0.7	0.7	0.7
Caruaru/PE	-0.05275	0.08492	0.17582	-0.01465	-0.0087	-0.02041	0.02512	-0.00905	-0.01778	0.0311	-0.03846	-0.03846	-0.00632	0.01417	0.2074	0.79121	0.57143	0.93571	0.63571	0.58333	0.83333	0.64286	0.98052	0.96032	1.07143	1.07143	1.07143	1.07143	1.07143	1.07143
Passo de Camarajibe/AL	0.2	0.02597	0	0.06667	0.08333	0.10989	0.03297	0.19608	0.19211	0.04575	0.10714	0	0.3	0.05263	0.03158	0.17582	0	0.45	0.15	0.08333	0.33333	0.5	0.40909	0.38889	0.5	0.5	0.5	0.5	0.5	0.5
Pilar/AL	0.21579	0.01904	-0.05921	0.05246	0.13662	0.15425	0.0559	0.1452	0.16539	0.1171	0.14793	0.06579	0.25954	0.08342	0.00737	0.2059	0.11579	0.66842	0.545	0.51667	0.59167	0.85	0.85909	0.83889	0.95	0.95	0.95	0.95	0.95	0.95
Satuba/AL	0.10526	-0.00967	-0.01974	0.00193	0.0261	0.04372	-0.01177	0.10134	0.09987	0.00657	0.03741	-0.04474	0.18651	0.00289	0.01684	0.09537	0.00526	0.06605	0.28947	0.21667	0.44167	0.55	0.55909	0.53889	0.65	0.65	0.65	0.65	0.65	0.65
Rio Largo/AL	0.11667	0.00325	0	0.01667	0.03125	0.05037	-0.00275	0.122	0.11711	0.00871	0.04464	-0.04167	0.20625	0.01096	0.03158	0.1044	0	0.09912	-0.0114	0.16667	0.40278	0.5	0.49242	0.47222	0.58333	0.58333	0.58333	0.58333	0.58333	0.58333
São Miguel dos Campos/AL	0.16212	-0.01948	-0.07955	0.01212	0.0767	0.09582	0.00699	0.1119	0.12506	0.05417	0.0901	0.00379	0.22045	0.03142	-0.02297	0.14985	0.04545	-0.03042	0.00905	0.03157	0.57576	0.75	0.74242	0.72222	0.83333	0.83333	0.83333	0.83333	0.83333	0.83333
Couripe/AL	-0.3	-0.11039	0	-0.23333	-0.22917	-0.24725	-0.18132	-0.24837	-0.25789	-0.17647	-0.26786	-0.25	-0.2625	-0.19737	0.03158	-0.25275	0	0.01579	-0.09474	-0.08333	-0.03788	1	0.90909	0.88889	1	1	1	1	1	1
Laranjeiras/SE	0.27792	0.1039	0.07792	0.14459	0.16126	0.18781	0.11089	0.274	0.27003	0.12367	0.18506	0.07792	0.36088	0.13055	0.1095	0.25375	0.07792	0.19371	0.08319	0.07792	0.12338	0.07792	0.66234	0.68434	0.85455	0.84091	0.90909	0.90909	0.90909	0.90909
Areia Branca/SE	0.28889	0.11486	0.08889	0.15556	0.17222	0.19878	0.12186	0.28497	0.28099	0.13464	0.19603	0.08889	0.35069	0.14152	0.12047	0.26471	0.08889	0.20468	0.09415	0.08889	0.13434	0.08889	0.05317	0.6	0.76667	0.73611	0.88889	0.88889	0.88889	0.88889
Alagoinhas/BA	0.28889	0.11486	0.08889	0.15556	0.17222	0.19878	0.12186	0.28497	0.28099	0.13464	0.19603	0.08889	0.36389	0.14152	0.12047	0.26471	0.08889	0.20468	0.09415	0.08889	0.13434	0.08889	0.11227	0.05556	0.82222	0.75	0.7	0.7	0.7	0.7
Maracás/BA	0.2	0.02597	0	0.06667	0.08333	0.10989	0.03297	0.19608	0.19211	0.04575	0.10714	0	0.26875	0.05263	0.03158	0.17582	0	0.11579	0.00526	0	0.04545	0	0.00974	-0.06389	-0.16111	1	0.75	0.75	0.75	0.75
Jequié/BA	0.36667	0.19264	0.16667	0.23333	0.25	0.27656	0.19963	0.36275	0.35877	0.21242	0.27381	0.16667	0.46667	0.2193	0.19825	0.34249	0.16667	0.28246	0.17193	0.16667	0.21212	0.16667	0.24459	0.25556	-0.04444	-0.08333	0.66667	0.5	0.5	0.5
Aurelino Leal/BA	0.4	0.22597	0.2	0.26667	0.28333	0.30989	0.23297	0.39608	0.39211	0.24575	0.30714	0.2	0.5	0.25263	0.23158	0.37582	0.2	0.31579	0.20526	0.2	0.24545	0.2	0.27792	0.28889	-0.01111	-0.05	-0.13333	0.6	0.5	0.5
Bom Jesus da Lapa/BA	0.2	0.02597	0	0.06667	0.08333	0.10989	0.03297	0.19608	0.19211	0.04575	0.10714	0	0.3	0.05263	0.03158	0.17582	0	0.11579	0.00526	0	0.04545	0	0.07792	0.08889	-0.21111	-0.25	-0.33333	-0.3	1	0.5
Caetité/BA	0.2	0.02597	0	0.06667	0.08333	0.10989	0.03297	0.19608	0.19211	0.04575	0.10714	0	0.3	0.05263	0.03158	0.17582	0	0.11579	0.00526	0	0.04545	0	0.07792	0.08889	-0.21111	-0.25	-0.33333	-0.3	-0.5	1
